# Supplementary material for: Atomic Layer Deposition of Nickel Oxides as Electrocatalyst for Oxygen Evolution Reaction
Source: Nanomaterials (Basel). 2025 Mar 21;15(7):474. doi: 10.3390/nano15070474 (PMC11990215; doi:10.3390/nano15070474)
Supplement: Supplementary file 1 [file nanomaterials-15-00474-s001.zip]

Archive with 1 entries (1 files):
- nanomaterials-3503782-supplementary.pdf
